# Supplementary material for: The effect of posture on airflow distribution, airway geometry and air velocity in healthy subjects
Source: BMC Pulm Med. 2022 Dec 15;22:477. doi: 10.1186/s12890-022-02276-5 (PMC9753395; doi:10.1186/s12890-022-02276-5)
Supplement: Supplementary file 1 — Additional file 1. All collected raw data are presented in the additional file. [file 12890_2022_2276_MOESM1_ESM.xlsx]

## Sheet: FRI_Posture_Health_Datasset
UZA_Number	Study_Number	Gender [M/F]	Length [cm]	Medical_Diagnose	Age	V1_Date	V1_Weight [kg]	V1_BP_Sys [mmHg]	V1_BP_Dia [mmHg]	V1_HR [bpm]	V1_Weight [kg]	V1_FVC [l]	V1_FVC [pred]	V1_FEV1 [l]	V1_FEV1 [pred]	V1_Tiff [FEV1/FVC pred]	V1_PEF [l/s]	V1_MEF_50 [l/s]	V1_FEF_75 [l/s]	V1_FEF_25 [l/s]	V1_VC [l]	V1_VC [pred]	V1_RV [l]	V1_RV [pred]	V1_TLC [l]	V1_TLC [pred]	V1_FRC [l]	V1_FRC [pred]	V1_R [kPa.s/l]	V1_sR [kPa.s]
195793890	001	M	171	Healthy	26	2013-03-06	65	118	70	86	65.8	5.62	116.2	4.63	112.6	82.3843	11.46	4.43	2.22	8.66	5.62	111	2.1	132	7.72	117	3.55	113	0.22	0.9
191907729	002	M	181	Healthy	33	2013-03-27	66	0	0	0	66	5.1	97.5	4.4	101.5	85.1064	10.1	5.49	2.34	8.92	5.17	95	1.93	103	7.1	96	4.07	118	0.16	0.699
227897254	003	M	177	Healthy	29	2013-03-27	86	120	80	0	86.6	6.16	120	5.2	121.6	84.4156	10.87	6.36	2.51	10.35	6.16	116	1.84	106	8	113	2.97	90	0.33	1.169
191726641	005	M	176	Healthy	21	2013-03-27	75	125	70	67	75.6	6.72	130.6	5.11	117.5	76.0417	8.87	4.62	2.16	7.73	6.73	125	1.87	115	8.6	123	4.19	129	0.23	1.11
228113785	006	M	172	Healthy	22	2013-04-12	71	140	70	51	71.9	5.53	112.6	4.75	113.5	85.8951	11.47	5.73	2.26	9.86	5.63	109	1.48	94	7.11	107	3.13	99	0.16	0.569
234604200	007	M	180	Healthy	22	2014-08-26	80	142	72	78	80	7	130.1	6.23	137.7	89	11.4	8.49	3.96	11.26	7	124	1.83	109	8.83	121	4.16	124	0.209	0.969

## Sheet: data imaging parameters
ptnr	variable	visit	lobe	value
2	iVaw	Supine	RUL	3919.1
2	iVaw	Supine	RML	1916.9
2	iVaw	Supine	RLL	5149.7
2	iVaw	Supine	LUL	4189.3
2	iVaw	Supine	LLL	5387.1
2	iDaw	Supine	RUL	3.496
2	iDaw	Supine	RML	3.46167
2	iDaw	Supine	RLL	4.00256
2	iDaw	Supine	LUL	3.60331
2	iDaw	Supine	LLL	3.92538
2	iRaw	Supine	RUL	0.077282
2	iRaw	Supine	RML	0.044752
2	iRaw	Supine	RLL	0.048562
2	iRaw	Supine	LUL	0.088342
2	iRaw	Supine	LLL	0.075649
2	Expansion	Supine	RUL	18.511
2	Vlobe_FRC	Supine	RUL	0.815448
2	Vlobe_TLC	Supine	RUL	1.39651
2	Expansion	Supine	RML	5.37239
2	Vlobe_FRC	Supine	RML	0.442933
2	Vlobe_TLC	Supine	RML	0.611573
2	Expansion	Supine	RLL	27.6728
2	Vlobe_FRC	Supine	RLL	0.783977
2	Vlobe_TLC	Supine	RLL	1.65263
2	Expansion	Supine	LUL	19.5399
2	Vlobe_FRC	Supine	LUL	0.972122
2	Vlobe_TLC	Supine	LUL	1.58548
2	Expansion	Supine	LLL	28.9036
2	Vlobe_FRC	Supine	LLL	0.793594
2	Vlobe_TLC	Supine	LLL	1.70088
2	Area	Supine	RUL	0.795204
2	Area	Supine	RML	0.375129
2	Area	Supine	RLL	0.687477
2	Area	Supine	LUL	0.655511
2	Area	Supine	LLL	0.726331
2	Velocity	Supine	RUL	1.04296
2	Velocity	Supine	RML	0.613121
2	Velocity	Supine	RLL	1.73445
2	Velocity	Supine	LUL	1.3569
2	Velocity	Supine	LLL	1.73977
2	iVaw	Side	RUL	3645.1
2	iVaw	Side	RML	1774
2	iVaw	Side	RLL	4409.9
2	iVaw	Side	LUL	4056.4
2	iVaw	Side	LLL	5047.3
2	iDaw	Side	RUL	3.25586
2	iDaw	Side	RML	3.26959
2	iDaw	Side	RLL	3.80459
2	iDaw	Side	LUL	3.40095
2	iDaw	Side	LLL	3.92939
2	iRaw	Side	RUL	0.11291
2	iRaw	Side	RML	0.19738
2	iRaw	Side	RLL	0.085922
2	iRaw	Side	LUL	0.093937
2	iRaw	Side	LLL	0.056272
2	Expansion	Side	RUL	21.5334
2	Vlobe_FRC	Side	RUL	0.704196
2	Vlobe_TLC	Side	RUL	1.23346
2	Expansion	Side	RML	10.8295
2	Vlobe_FRC	Side	RML	0.315631
2	Vlobe_TLC	Side	RLL	1.47559
2	Expansion	Side	RLL	31.7793
2	Vlobe_FRC	Side	RLL	0.694497
2	Vlobe_TLC	Side	LUL	1.59343
2	Expansion	Side	LUL	16.1184
2	Vlobe_FRC	Side	LUL	1.19726
2	Vlobe_TLC	Side	LLL	1.72261
2	Expansion	Side	LLL	19.7399
2	Vlobe_FRC	Side	LLL	1.23743
2	Vlobe_TLC	Side	RML	0.581805
2	Area	Side	RUL	0.768966
2	Area	Side	RML	0.351867
2	Area	Side	RLL	0.707769
2	Area	Side	LUL	0.645223
2	Area	Side	LLL	0.671934
2	Velocity	Side	RUL	1.23092
2	Velocity	Side	RML	1.27244
2	Velocity	Side	RLL	1.82983
2	Velocity	Side	LUL	1.16596
2	Velocity	Side	LLL	1.35632
3	iVaw	Supine	RUL	2463.1
3	iVaw	Supine	RML	1291.8
3	iVaw	Supine	RLL	3443.4
3	iVaw	Supine	LUL	2590.4
3	iVaw	Supine	LLL	3350.8
3	iDaw	Supine	RUL	3.27224
3	iDaw	Supine	RML	3.33024
3	iDaw	Supine	RLL	3.60104
3	iDaw	Supine	LUL	3.52435
3	iDaw	Supine	LLL	3.30503
3	iRaw	Supine	RUL	0.18421
3	iRaw	Supine	RML	0.29702
3	iRaw	Supine	RLL	0.016361
3	iRaw	Supine	LUL	0.25289
3	iRaw	Supine	LLL	0.075626
3	Expansion	Supine	RUL+RML	26.0302
3	Vlobe_FRC	Supine	RUL+RML	1.01342
3	Vlobe_TLC	Supine	RUL+RML	1.91082
3	Expansion	Supine	RLL	24.5598
3	Vlobe_FRC	Supine	RLL	0.597242
3	Vlobe_TLC	Supine	RLL	1.44395
3	Expansion	Supine	LUL	20.9604
3	Vlobe_FRC	Supine	LUL	0.763484
3	Vlobe_TLC	Supine	LUL	1.4861
3	Expansion	Supine	LLL	28.4497
3	Vlobe_FRC	Supine	LLL	0.588528
3	Vlobe_TLC	Supine	LLL	1.56934
3	Area	Supine	RUL	1.12986
3	Area	Supine	RML	0.386528
3	Area	Supine	RLL	0.728076
3	Area	Supine	LUL	0.587174
3	Area	Supine	LLL	0.70019
3	Velocity	Supine	RUL	0.727383
3	Velocity	Supine	RML	1.06062
3	Velocity	Supine	RLL	1.46238
3	Velocity	Supine	LUL	1.47367
3	Velocity	Supine	LLL	1.72764
3	iVaw	Side	RUL	1898.5
3	iVaw	Side	RML	1065.4
3	iVaw	Side	RLL	3198.6
3	iVaw	Side	LUL	2846.5
3	iVaw	Side	LLL	4493.2
3	iDaw	Side	RUL	2.95774
3	iDaw	Side	RML	3.10273
3	iDaw	Side	RLL	3.50311
3	iDaw	Side	LUL	3.44133
3	iDaw	Side	LLL	3.58074
3	iRaw	Side	RUL	0.32588
3	iRaw	Side	RML	0.48382
3	iRaw	Side	RLL	0.020418
3	iRaw	Side	LUL	0.1831
3	iRaw	Side	LLL	0.1356
3	Expansion	Side	RUL+RML	32.1732
3	Vlobe_FRC	Side	RUL+RML	0.657763
3	Vlobe_TLC	Side	RUL+RML	1.55645
3	Expansion	Side	RLL	27.209
3	Vlobe_FRC	Side	RLL	0.537737
3	Vlobe_TLC	Side	RLL	1.29776
3	Expansion	Side	LUL	17.5435
3	Vlobe_FRC	Side	LUL	1.11222
3	Vlobe_TLC	Side	LUL	1.60226
3	Expansion	Side	LLL	23.0743
3	Vlobe_FRC	Side	LLL	1.19541
3	Vlobe_TLC	Side	LLL	1.83994
3	Area	Side	RUL	1.01817
3	Area	Side	RML	0.386657
3	Area	Side	RLL	0.693222
3	Area	Side	LUL	0.635796
3	Area	Side	LLL	0.727913
3	Velocity	Side	RUL	0.886854
3	Velocity	Side	RML	1.38742
3	Velocity	Side	RLL	1.67101
3	Velocity	Side	LUL	1.17046
3	Velocity	Side	LLL	1.33214
4	iVaw	Supine	RUL	2070.2
4	iVaw	Supine	RML	1288.4
4	iVaw	Supine	RLL	5143
4	iVaw	Supine	LUL	3270
4	iVaw	Supine	LLL	4367.4
4	iDaw	Supine	RUL	2.84515					iDaw	Supine	RUL	3.496		iDaw	Supine	RUL	3.27224		iDaw	Supine	RUL	2.84515		iDaw	Supine	RUL	3.93163		iDaw	Supine	RUL	3.18508
4	iDaw	Supine	RML	3.26881					iDaw	Supine	RML	3.46167		iDaw	Supine	RML	3.33024		iDaw	Supine	RML	3.26881		iDaw	Supine	RML	3.54863		iDaw	Supine	RML	3.72365
4	iDaw	Supine	RLL	3.11692					iDaw	Supine	RLL	4.00256		iDaw	Supine	RLL	3.60104		iDaw	Supine	RLL	3.11692		iDaw	Supine	RLL	4.09333		iDaw	Supine	RLL	3.52623
4	iDaw	Supine	LUL	3.179
4	iDaw	Supine	LLL	3.66208
4	iRaw	Supine	RUL	0.13333
4	iRaw	Supine	RML	0.33162
4	iRaw	Supine	RLL	0.088819
4	iRaw	Supine	LUL	0.10995
4	iRaw	Supine	LLL	0.077988
4	Expansion	Supine	RUL	11.1505
4	Vlobe_FRC	Supine	RUL	0.686223
4	Vlobe_TLC	Supine	RML	0.463387
4	Expansion	Supine	RML	3.86813
4	Vlobe_FRC	Supine	RML	0.288612
4	Vlobe_TLC	Supine	RUL	1.19004
4	Expansion	Supine	RLL	37.9578
4	Vlobe_FRC	Supine	RLL	1.12612
4	Vlobe_TLC	Supine	RLL	2.84118
4	Expansion	Supine	LUL	17.2521
4	Vlobe_FRC	Supine	LUL	0.988985
4	Vlobe_TLC	Supine	LUL	1.76849
4	Expansion	Supine	LLL	29.7714
4	Vlobe_FRC	Supine	LLL	0.935248
4	Vlobe_TLC	Supine	LLL	2.28042
4	Area	Supine	RUL	0.645075
4	Area	Supine	RML	0.265654
4	Area	Supine	RLL	1.19246
4	Area	Supine	LUL	0.633032
4	Area	Supine	LLL	0.689613
4	Velocity	Supine	RUL	0.877276
4	Velocity	Supine	RML	1.73625
4	Velocity	Supine	RLL	2.1354
4	Velocity	Supine	LUL	1.18232
4	Velocity	Supine	LLL	1.86755
4	iVaw	Side	RUL	2017.9
4	iVaw	Side	RML	1315.7
4	iVaw	Side	RLL	5059.8
4	iVaw	Side	LUL	3193.3
4	iVaw	Side	LLL	4146.6
4	iDaw	Side	RUL	2.79807								10.9602					10.2035					9.23088					11.5736					10.435
4	iDaw	Side	RML	3.16674
4	iDaw	Side	RLL	3.11833					iDaw	Side	RUL	3.25586		iDaw	Side	RUL	2.95774		iDaw	Side	RUL	2.79807		iDaw	Side	RUL	3.60257		iDaw	Side	RUL	3.18082
4	iDaw	Side	LUL	3.118					iDaw	Side	RML	3.26959												iDaw	Side	RML	3.49219		iDaw	Side	RML	3.68673
4	iDaw	Side	LLL	3.72159					iDaw	Side	RLL	3.80459												iDaw	Side	RLL	3.90153		iDaw	Side	RLL	3.44986
4	iRaw	Side	RUL	0.16762
4	iRaw	Side	RML	0.5465
4	iRaw	Side	RLL	0.10478
4	iRaw	Side	LUL	0.11478
4	iRaw	Side	LLL	0.053014
4	Expansion	Side	RUL	16.8401
4	Vlobe_FRC	Side	RUL	0.662396
4	Vlobe_TLC	Side	RUL	1.24728
4	Expansion	Side	RML	6.30368
4	Vlobe_FRC	Side	RML	0.291769
4	Vlobe_TLC	Side	RLL	2.7672
4	Expansion	Side	RLL	44.1978
4	Vlobe_FRC	Side	RLL	1.23214
4	Vlobe_TLC	Side	LUL	1.7679
4	Expansion	Side	LUL	13.7517
4	Vlobe_FRC	Side	LUL	1.29028
4	Vlobe_TLC	Side	LLL	2.29663
4	Expansion	Side	LLL	18.907
4	Vlobe_FRC	Side	LLL	1.63996
4	Vlobe_TLC	Side	RML	0.510706
4	Area	Side	RUL	0.505461
4	Area	Side	RML	0.280126
4	Area	Side	RLL	1.11366
4	Area	Side	LUL	0.687652
4	Area	Side	LLL	0.672507
4	Velocity	Side	RUL	1.4938
4	Velocity	Side	RML	1.39041
4	Velocity	Side	RLL	2.57861
4	Velocity	Side	LUL	0.934276
4	Velocity	Side	LLL	1.28543
5	iVaw	Supine	RUL	3720.6
5	iVaw	Supine	RML	1320
5	iVaw	Supine	RLL	6438.2
5	iVaw	Supine	LUL	4640.5
5	iVaw	Supine	LLL	5322
5	iDaw	Supine	RUL	3.93163
5	iDaw	Supine	RML	3.54863
5	iDaw	Supine	RLL	4.09333
5	iDaw	Supine	LUL	4.01636
5	iDaw	Supine	LLL	4.29471
5	iRaw	Supine	RUL	0.045237
5	iRaw	Supine	RML	0.077456
5	iRaw	Supine	RLL	0.036079
5	iRaw	Supine	LUL	0.05287
5	iRaw	Supine	LLL	0.046407
5	Expansion	Supine	RUL	14.4666
5	Vlobe_FRC	Supine	RUL	0.689059
5	Vlobe_TLC	Supine	RML	0.549359
5	Expansion	Supine	RML	4.98751
5	Vlobe_FRC	Supine	RML	0.371049
5	Vlobe_TLC	Supine	RUL	1.20626
5	Expansion	Supine	RLL	31.8567
5	Vlobe_FRC	Supine	RLL	1.0255
5	Vlobe_TLC	Supine	RLL	2.16442
5	Expansion	Supine	LUL	19.356
5	Vlobe_FRC	Supine	LUL	0.839469
5	Vlobe_TLC	Supine	LUL	1.53147
5	Expansion	Supine	LLL	29.3331
5	Vlobe_FRC	Supine	LLL	0.701995
5	Vlobe_TLC	Supine	LLL	1.75069
5	Area	Supine	RUL	1.30766
5	Area	Supine	RML	0.308802
5	Area	Supine	RLL	0.908824
5	Area	Supine	LUL	0.946495
5	Area	Supine	LLL	0.793286
5	Velocity	Supine	RUL	0.638487
5	Velocity	Supine	RML	0.693077
5	Velocity	Supine	RLL	1.49391
5	Velocity	Supine	LUL	1.29425
5	Velocity	Supine	LLL	1.52375
5	iVaw	Side	RUL	3237
5	iVaw	Side	RML	1228.9
5	iVaw	Side	RLL	5741.4
5	iVaw	Side	LUL	4673.9
5	iVaw	Side	LLL	5280
5	iDaw	Side	RUL	3.60257
5	iDaw	Side	RML	3.49219
5	iDaw	Side	RLL	3.90153
5	iDaw	Side	LUL	3.92287
5	iDaw	Side	LLL	4.42869
5	iRaw	Side	RUL	0.092806
5	iRaw	Side	RML	0.074857
5	iRaw	Side	RLL	0.046827
5	iRaw	Side	LUL	0.057023
5	iRaw	Side	LLL	0.070557
5	Expansion	Side	RUL	18.1333
5	Vlobe_FRC	Side	RUL	0.528513
5	Vlobe_TLC	Side	RUL	1.07822
5	Expansion	Side	RML	8.70716
5	Vlobe_FRC	Side	RML	0.217705
5	Vlobe_TLC	Side	RLL	1.90893
5	Expansion	Side	RLL	36.1637
5	Vlobe_FRC	Side	RLL	0.812638
5	Vlobe_TLC	Side	LUL	1.61025
5	Expansion	Side	LUL	17.0313
5	Vlobe_FRC	Side	LUL	1.09395
5	Vlobe_TLC	Side	LLL	1.86603
5	Expansion	Side	LLL	19.9646
5	Vlobe_FRC	Side	LLL	1.26081
5	Vlobe_TLC	Side	RML	0.48166
5	Area	Side	RUL	1.16172
5	Area	Side	RML	0.300833
5	Area	Side	RLL	0.936795
5	Area	Side	LUL	1.10522
5	Area	Side	LLL	0.802135
5	Velocity	Side	RUL	0.836828
5	Velocity	Side	RML	1.26591
5	Velocity	Side	RLL	1.10566
5	Velocity	Side	LUL	1.11752
5	Velocity	Side	LLL	1.6233
6	iVaw	Supine	RUL	2971.2
6	iVaw	Supine	RML	2219.2
6	iVaw	Supine	RLL	6080.1
6	iVaw	Supine	LUL	4060.7
6	iVaw	Supine	LLL	5917.3
6	iDaw	Supine	RUL	3.18508
6	iDaw	Supine	RML	3.72365
6	iDaw	Supine	RLL	3.52623
6	iDaw	Supine	LUL	4.05634
6	iDaw	Supine	LLL	3.95191
6	iRaw	Supine	RUL	0.1106
6	iRaw	Supine	RML	0.13931
6	iRaw	Supine	RLL	0.11533
6	iRaw	Supine	LUL	0.074361
6	iRaw	Supine	LLL	0.069914
6	Expansion	Supine	RUL	15.8844
6	Vlobe_FRC	Supine	RUL	0.909807
6	Vlobe_TLC	Supine	RML	0.737379
6	Expansion	Supine	RML	6.49025
6	Vlobe_FRC	Supine	RML	0.538369
6	Vlobe_TLC	Supine	RUL	1.39687
6	Expansion	Supine	RLL	30.1146
6	Vlobe_FRC	Supine	RLL	1.34793
6	Vlobe_TLC	Supine	RLL	2.27133
6	Expansion	Supine	LUL	16.4541
6	Vlobe_FRC	Supine	LUL	1.10695
6	Vlobe_TLC	Supine	LUL	1.61148
6	Expansion	Supine	LLL	31.0567
6	Vlobe_FRC	Supine	LLL	1.40592
6	Vlobe_TLC	Supine	LLL	2.35821
6	Area	Supine	RUL	0.587773
6	Area	Supine	RML	0.427363
6	Area	Supine	RLL	0.70583
6	Area	Supine	LUL	0.64611
6	Area	Supine	LLL	0.637771
6	Velocity	Supine	RUL	1.21065
6	Velocity	Supine	RML	0.726081
6	Velocity	Supine	RLL	1.78881
6	Velocity	Supine	LUL	1.07085
6	Velocity	Supine	LLL	2.0237
6	iVaw	Side	RUL	2938.2
6	iVaw	Side	RML	2160.7
6	iVaw	Side	RLL	5752.3
6	iVaw	Side	LUL	4194.6
6	iVaw	Side	LLL	6087.2
6	iDaw	Side	RUL	3.18082
6	iDaw	Side	RML	3.68673
6	iDaw	Side	RLL	3.44986
6	iDaw	Side	LUL	4.0893
6	iDaw	Side	LLL	3.9772
6	iRaw	Side	RUL	0.12491
6	iRaw	Side	RML	0.18407
6	iRaw	Side	RLL	0.13222
6	iRaw	Side	LUL	0.055216
6	iRaw	Side	LLL	0.057399
6	Expansion	Side	RUL	19.2108
6	Vlobe_FRC	Side	RUL	0.69298
6	Vlobe_TLC	Side	RUL	1.31953
6	Expansion	Side	RML	9.88658
6	Vlobe_FRC	Side	RML	0.318948
6	Vlobe_TLC	Side	RML	0.641393
6	Expansion	Side	RLL	34.0678
6	Vlobe_FRC	Side	RLL	1.03375
6	Vlobe_TLC	Side	RLL	2.14485
6	Expansion	Side	LUL	14.4577
6	Vlobe_FRC	Side	LUL	1.22578
6	Vlobe_TLC	Side	LUL	1.69731
6	Expansion	Side	LLL	22.3772
6	Vlobe_FRC	Side	LLL	1.7672
6	Vlobe_TLC	Side	LLL	2.49702
6	Area	Side	RUL	0.657229
6	Area	Side	RML	0.433088
6	Area	Side	RLL	0.695991
6	Area	Side	LUL	0.638518
6	Area	Side	LLL	0.66374
6	Velocity	Side	RUL	1.33749
6	Velocity	Side	RML	1.03882
6	Velocity	Side	RLL	2.00076
6	Velocity	Side	LUL	0.939702
6	Velocity	Side	LLL	1.42783
	iDaw	Supine	RUL	3.496		iDaw	Supine	RUL	3.27224		iDaw	Supine	RUL	2.84515		iDaw	Supine	RUL	3.93163		iDaw	Supine	RUL	3.18508
	iDaw	Supine	RML	3.46167		iDaw	Supine	RML	3.33024		iDaw	Supine	RML	3.26881		iDaw	Supine	RML	3.54863		iDaw	Supine	RML	3.72365
	iDaw	Supine	RLL	4.00256		iDaw	Supine	RLL	3.60104		iDaw	Supine	RLL	3.11692		iDaw	Supine	RLL	4.09333		iDaw	Supine	RLL	3.52623
				10.9602					10.2035					9.23088					11.5736					10.435
	iDaw	Side	RUL	3.25586		iDaw	Side	RUL	2.95774		iDaw	Side	RUL	2.79807		iDaw	Side	RUL	3.60257		iDaw	Side	RUL	3.18082
	iDaw	Side	RML	3.26959		iDaw	Side	RML	3.10273		iDaw	Side	RML	3.16674		iDaw	Side	RML	3.49219		iDaw	Side	RML	3.68673
	iDaw	Side	RLL	3.80459		iDaw	Side	RLL	3.50311		iDaw	Side	RLL	3.11833		iDaw	Side	RLL	3.90153		iDaw	Side	RLL	3.44986
				7.07418					6.60584					6.28507					7.39372					7.13659
	iDaw	Supine	LUL	3.60331		iDaw	Supine	LUL	3.52435		iDaw	Supine	LUL	3.179		iDaw	Supine	LUL	4.01636		iDaw	Supine	LUL	4.05634
	iDaw	Supine	LLL	3.92538		iDaw	Supine	LLL	3.30503		iDaw	Supine	LLL	3.66208		iDaw	Supine	LLL	4.29471		iDaw	Supine	LLL	3.95191
				3.76435					3.41469					3.42054					4.15554					4.00413
	iDaw	Side	LUL	3.40095		iDaw	Side	LUL	3.44133		iDaw	Side	LUL	3.118		iDaw	Side	LUL	3.92287		iDaw	Side	LUL	4.0893
	iDaw	Side	LLL	3.92939		iDaw	Side	LLL	3.58074		iDaw	Side	LLL	3.72159		iDaw	Side	LLL	4.42869		iDaw	Side	LLL	3.9772
				3.66517					3.51103					3.41979					4.17578					4.03325
		IAD	RL Supine	10.4806
			RL Side	6.89908
			LL Supine	3.75185
			LL Side	3.76101
	2	Vlobe_FRC	Supine	RUL	0.815448		3	Vlobe_FRC	Supine	RUL+RML	1.01342		4	Vlobe_FRC	Supine	RUL	0.686223			5	Vlobe_FRC	Supine	RUL	0.689059		6	Vlobe_FRC	Supine	RUL	0.909807
	2	Vlobe_TLC	Supine	RUL	1.39651		3	Vlobe_TLC	Supine	RUL+RML	1.91082		4	Vlobe_TLC	Supine	RML	0.463387			5	Vlobe_TLC	Supine	RML	0.549359		6	Vlobe_TLC	Supine	RML	0.737379
	2	Vlobe_FRC	Supine	RML	0.442933		3	Vlobe_FRC	Supine	RLL	0.597242		4	Vlobe_FRC	Supine	RML	0.288612			5	Vlobe_FRC	Supine	RML	0.371049		6	Vlobe_FRC	Supine	RML	0.538369
	2	Vlobe_TLC	Supine	RML	0.611573		3	Vlobe_TLC	Supine	RLL	1.44395		4	Vlobe_TLC	Supine	RUL	1.19004			5	Vlobe_TLC	Supine	RUL	1.20626		6	Vlobe_TLC	Supine	RUL	1.39687
	2	Vlobe_FRC	Supine	RLL	0.783977		3	Vlobe_FRC	Supine	LUL	0.763484		4	Vlobe_FRC	Supine	RLL	1.12612			5	Vlobe_FRC	Supine	RLL	1.0255		6	Vlobe_FRC	Supine	RLL	1.34793
	2	Vlobe_TLC	Supine	RLL	1.65263		3	Vlobe_TLC	Supine	LUL	1.4861		4	Vlobe_TLC	Supine	RLL	2.84118			5	Vlobe_TLC	Supine	RLL	2.16442		6	Vlobe_TLC	Supine	RLL	2.27133
	2	Vlobe_FRC	Supine	LUL	0.972122		3	Vlobe_FRC	Supine	LLL	0.588528		4	Vlobe_FRC	Supine	LUL	0.988985			5	Vlobe_FRC	Supine	LUL	0.839469		6	Vlobe_FRC	Supine	LUL	1.10695
	2	Vlobe_TLC	Supine	LUL	1.58548		3	Vlobe_TLC	Supine	LLL	1.56934		4	Vlobe_TLC	Supine	LUL	1.76849			5	Vlobe_TLC	Supine	LUL	1.53147		6	Vlobe_TLC	Supine	LUL	1.61148
	2	Vlobe_FRC	Supine	LLL	0.793594								4	Vlobe_FRC	Supine	LLL	0.935248			5	Vlobe_FRC	Supine	LLL	0.701995		6	Vlobe_FRC	Supine	LLL	1.40592
	2	Vlobe_TLC	Supine	LLL	1.70088								4	Vlobe_TLC	Supine	LLL	2.28042			5	Vlobe_TLC	Supine	LLL	1.75069		6	Vlobe_TLC	Supine	LLL	2.35821
	2	Vlobe_FRC	Side	RUL	0.704196		3	Vlobe_FRC	Side	RUL+RML	0.657763		4	Vlobe_FRC	Side	RUL	0.662396			5	Vlobe_FRC	Side	RUL	0.528513		6	Vlobe_FRC	Side	RUL	0.69298
	2	Vlobe_TLC	Side	RUL	1.23346		3	Vlobe_TLC	Side	RUL+RML	1.55645		4	Vlobe_TLC	Side	RUL	1.24728			5	Vlobe_TLC	Side	RUL	1.07822		6	Vlobe_TLC	Side	RUL	1.31953
	2	Vlobe_FRC	Side	RML	0.315631		3	Vlobe_FRC	Side	RLL	0.537737		4	Vlobe_FRC	Side	RML	0.291769			5	Vlobe_FRC	Side	RML	0.217705		6	Vlobe_FRC	Side	RML	0.318948
	2	Vlobe_TLC	Side	RLL	1.47559		3	Vlobe_TLC	Side	RLL	1.29776		4	Vlobe_TLC	Side	RLL	2.7672			5	Vlobe_TLC	Side	RLL	1.90893		6	Vlobe_TLC	Side	RML	0.641393
	2	Vlobe_FRC	Side	RLL	0.694497		3	Vlobe_FRC	Side	LUL	1.11222		4	Vlobe_FRC	Side	RLL	1.23214			5	Vlobe_FRC	Side	RLL	0.812638		6	Vlobe_FRC	Side	RLL	1.03375
	2	Vlobe_TLC	Side	LUL	1.59343		3	Vlobe_TLC	Side	LUL	1.60226		4	Vlobe_TLC	Side	LUL	1.7679			5	Vlobe_TLC	Side	LUL	1.61025		6	Vlobe_TLC	Side	RLL	2.14485
	2	Vlobe_FRC	Side	LUL	1.19726		3	Vlobe_FRC	Side	LLL	1.19541		4	Vlobe_FRC	Side	LUL	1.29028			5	Vlobe_FRC	Side	LUL	1.09395		6	Vlobe_FRC	Side	LUL	1.22578
	2	Vlobe_TLC	Side	LLL	1.72261		3	Vlobe_TLC	Side	LLL	1.83994		4	Vlobe_TLC	Side	LLL	2.29663			5	Vlobe_TLC	Side	LLL	1.86603		6	Vlobe_TLC	Side	LUL	1.69731
	2	Vlobe_FRC	Side	LLL	1.23743								4	Vlobe_FRC	Side	LLL	1.63996			5	Vlobe_FRC	Side	LLL	1.26081		6	Vlobe_FRC	Side	LLL	1.7672
	2	Vlobe_TLC	Side	RML	0.581805								4	Vlobe_TLC	Side	RML	0.510706			5	Vlobe_TLC	Side	RML	0.48166		6	Vlobe_TLC	Side	LLL	2.49702
				TLC		L	R	FRC		L	R
			Supine	1	R	3.28636	3.66071	1	R	1.76572	2.04236
				2		3.05544	3.35477	2		1.35201	1.61066
				3		4.04891	4.49461	3		1.92423	2.10095
				4		3.28216	3.92004	4		1.54146	2.08561
				5		3.96969	4.40558	5		2.51287	2.79611
					gem	3.52851	3.96714			1.81926	2.12714
					stdv	0.402138	0.43395			0.397611	0.38049
			Side	1	R	3.31604	4.30248	1	R	2.43469	1.71432
				2		3.4422	2.85421	2		2.30763	1.1955
				3		4.06453	4.52519	3		2.93024	2.1863
				4		3.47628	3.46881	4		2.35476	1.55886
				5		4.19433	4.10577	5		2.99298	2.04568
					gem	3.69868	3.85129			2.60406	1.74013
					stdv	0.358098	0.610398			0.295418	0.352868
			IAD lobe (%)= 100 * (VTLC_lobe - VFRC_lobe /VTLC_lungs - VFRC_lungs)
						L	R
			SUPINE	1		48.4436	51.5564	100
				2		49.41	50.59	100
				3		47.0235	52.9765	100
				4		48.6891	51.3109	100
				5		47.5108	52.4892	100
			side	1		25.4028	74.5972	100
				2		40.6178	59.3822	100
				3		32.6586	67.3414	100
				4		36.9959	63.0041	100
				5		36.8349	63.1651	100
				mean	SD
			Supine	L		R
				48.2154	0.951395	51.7846	0.951395		#NULL!
			Side	34.502	5.81506	65.498	5.81506
	2	iRaw	Supine	RUL	0.077282		3	iRaw	Supine	RUL	0.18421		4	iRaw	Supine	RUL	0.13333		5	iRaw	Supine	RUL	0.045237		6	iRaw	Supine	RUL	0.1106
	2	iRaw	Supine	RML	0.044752		3	iRaw	Supine	RML	0.29702		4	iRaw	Supine	RML	0.33162		5	iRaw	Supine	RML	0.077456		6	iRaw	Supine	RML	0.13931
	2	iRaw	Supine	RLL	0.048562		3	iRaw	Supine	RLL	0.016361		4	iRaw	Supine	RLL	0.088819		5	iRaw	Supine	RLL	0.036079		6	iRaw	Supine	RLL	0.11533
	2	iRaw	Supine	LUL	0.088342		3	iRaw	Supine	LUL	0.25289		4	iRaw	Supine	LUL	0.10995		5	iRaw	Supine	LUL	0.05287		6	iRaw	Supine	LUL	0.074361
	2	iRaw	Supine	LLL	0.075649		3	iRaw	Supine	LLL	0.075626		4	iRaw	Supine	LLL	0.077988		5	iRaw	Supine	LLL	0.046407		6	iRaw	Supine	LLL	0.069914
	2	iRaw	Side	RUL	0.11291		3	iRaw	Side	RUL	0.32588		4	iRaw	Side	RUL	0.16762		5	iRaw	Side	RUL	0.092806		6	iRaw	Side	RUL	0.12491
	2	iRaw	Side	RML	0.19738		3	iRaw	Side	RML	0.48382		4	iRaw	Side	RML	0.5465		5	iRaw	Side	RML	0.074857		6	iRaw	Side	RML	0.18407
	2	iRaw	Side	RLL	0.085922		3	iRaw	Side	RLL	0.020418		4	iRaw	Side	RLL	0.10478		5	iRaw	Side	RLL	0.046827		6	iRaw	Side	RLL	0.13222
	2	iRaw	Side	LUL	0.093937		3	iRaw	Side	LUL	0.1831		4	iRaw	Side	LUL	0.11478		5	iRaw	Side	LUL	0.057023		6	iRaw	Side	LUL	0.055216
	2	iRaw	Side	LLL	0.056272		3	iRaw	Side	LLL	0.1356		4	iRaw	Side	LLL	0.053014		5	iRaw	Side	LLL	0.070557		6	iRaw	Side	LLL	0.057399
			R		L
		sup	0.170596		0.163991
		side	0.396212		0.150209
